# Supplementary material for: Detection of Mycobacterial DNA in Human Bone Marrow
Source: Microorganisms. 2023 Jul 11;11(7):1788. doi: 10.3390/microorganisms11071788 (PMC10384717; doi:10.3390/microorganisms11071788)
Supplement: Supplementary file 1 [file microorganisms-11-01788-s001.zip]

Archive with 1 entries (1 files):
- microorganisms-2488785-supplementary.pdf
